# Supplementary material for: Working with Young People at Risk of Suicidal Behaviour and Self-Harm: A Qualitative Study of Australian General Practitioners’ Perspectives
Source: Int J Environ Res Public Health. 2021 Dec 8;18(24):12926. doi: 10.3390/ijerph182412926 (PMC8701929; doi:10.3390/ijerph182412926)
Supplement: Supplementary file 1 [file ijerph-18-12926-s001.zip]

Archive with 2 entries (2 files):
- Supplementary File 1_COREQ Checklist.pdf
- Supplementary File 2_Interview Schedule for General Practitioners.pdf
